# Supplementary material for: The Chicken Embryo: An Old but Promising Model for In Vivo Preclinical Research
Source: Biomedicines. 2024 Dec 13;12(12):2835. doi: 10.3390/biomedicines12122835 (PMC11673736; doi:10.3390/biomedicines12122835)
Supplement: Supplementary file 1 [file biomedicines-12-02835-s001.zip]

Archive with 1 entries (1 files):
- biomedicines-3337637-supplementary.pdf
